# Supplementary material for: Integration of Genotoxic Biomarkers in Environmental Biomonitoring Analysis Using a Multi-Biomarker Approach in Three-Spined Stickleback (Gasterosteus aculeatus Linnaeus, 1758)
Source: Toxics. 2022 Feb 22;10(3):101. doi: 10.3390/toxics10030101 (PMC8950626; doi:10.3390/toxics10030101)
Supplement: Supplementary file 1 [file toxics-10-00101-s001.zip]

Archive with 1 entries (1 files):
- toxics-1572791-supplementary.pdf
